# Supplementary material for: The Impact of Alcohol on L1 versus L2
Source: Lang Speech. 2020 Aug 28;64(3):681–92. doi: 10.1177/0023830920953169 (PMC8406376; doi:10.1177/0023830920953169)
Supplement: code – Supplemental material for The Impact of Alcohol on L1 versus L2 [file code.R]

setwd("C:/Users/wieli/Desktop/Submission - J Psychopharmacology")
load("lls.rda")
load("llsAll.rda")

## NOTE: Include == 1 for EN ratings from EN native speakers and NL ratings from NL native speakers
length((unique(lls[!is.na(lls$ID) & lls$Include==1,c("IDSPK")]))) # judgements for 82 measurements (including pilot)
length((unique(lls[!is.na(lls$ID) & lls$Include==1,c("SPEAKER")]))) # judgements for 80 speakers (including pilot) 

llsspk = unique(lls[lls$Include == 1,c("GenderSPK","BirthYearSPK","SPEAKER","BACSPK","SelfENSPK","Q1SPK","Q2SPK","Q3SPK","Q4SPK","Q5SPK","Q6SPK","Q7SPK")])
table(unique(llsspk[,c("GenderSPK","SPEAKER")])$GenderSPK)

# Calculate Cronbach's alpha
library(psych)
psych::alpha(llsspk[,c("Q1SPK","Q2SPK","Q3SPK","Q4SPK","Q5SPK","Q6SPK","Q7SPK")],keys=c("Q2SPK","Q4SPK")) # higher: more certain about English

## Exclude BAC > 0.8 (7 speakers, out of which 2 with only 1 rating)
provinces = c('DR','LB','FL','GL','GR','NB','NH','OV','UT','ZE','ZH','FR') 
llsNB = droplevels(llsAll[llsAll$ProvinceBirthSPK %in% provinces & llsAll$ProvinceLivingSPK %in% provinces & llsAll$NativeNLnotENSPK == 'Y'  & llsAll$OtherNativeLangSPK == 'N' & llsAll$ParentTongueSPK == 'NL' &  llsAll$SpeechProblemsSPK == 'N' & llsAll$HearingProblemsSPK == 'N' &  llsAll$ReadingProblemsSPK == 'N' & llsAll$DrugsSPK == 'N' & llsAll$BirthYearSPK <= 2000 & llsAll$BirthYear <= 2000 & !is.na(llsAll$ID) & llsAll$Include == 1,]) 
sort(unique(llsNB$BACSPK)) # large gap after 0.8 (to 0.97)
unique(llsNB[llsNB$BACSPK > 0.8,c("IDSPK","BACSPK")]) # 7 speakers
table(llsNB[llsNB$BACSPK > 0.8,]$IDSPK) # 2 speakers with only 1 rating

# Descriptives for speakers
range(2018-llsspk$BirthYearSPK)
2018 - mean(llsspk$BirthYearSPK)
sd(llsspk$BirthYearSPK)
mean(llsspk$BACSPK)
sd(llsspk$BACSPK)
range(llsAll$BACSPK)
mean(llsspk$SelfENSPK)
sd(llsspk$SelfENSPK)
range(llsspk$SelfENSPK)

# Descriptives for raters
length(unique(lls[lls$LANGUAGE=="NL",]$ID)) # 106 Dutch raters
table(unique(lls[lls$LANGUAGE=="NL",c("ID","Gender")])$Gender)
2018 - mean(unique(lls[lls$LANGUAGE=="NL",c("ID","Gender","BirthYear")])$BirthYear)
sd(unique(lls[lls$LANGUAGE=="NL",c("ID","Gender","BirthYear")])$BirthYear)

mean(table(lls[lls$LANGUAGE=="NL",]$ID)[table(lls[lls$LANGUAGE=="NL",]$ID)>0]) # 6 samples on average
sd(table(lls[lls$LANGUAGE=="NL",]$ID)[table(lls[lls$LANGUAGE=="NL",]$ID)>0])

mean(table(lls[lls$LANGUAGE=="EN" & lls$Include==1,]$ID)[table(lls[lls$LANGUAGE=="EN" & lls$Include==1,]$ID)>0]) # 6 samples on average
sd(table(lls[lls$LANGUAGE=="EN" & lls$Include ==1,]$ID)[table(lls[lls$LANGUAGE=="EN" & lls$Include==1,]$ID)>0])

llsrat = unique(lls[lls$Include == 1 & lls$LANGUAGE=="EN",c("ID","Gender","BirthYear")])
table(llsrat$Gender)
range(2019-llsrat$BirthYear)
mean(2019-llsrat$BirthYear)
sd(llsrat$BirthYear)

# HYPOTHESIS TEST
library(mgcv)
summary(m <- bam(rating.response ~ s(BACSPK,by=LANGUAGE) + LANGUAGE + s(IDSPK,bs='re') + s(IDSPK,LANGUAGE,bs='re'), dat=lls[lls$Include==1,])) # only EN ratings from

library(itsadug)
pdf("plot.pdf", width = 4, height = 4) # generate vector file, convert to eps with pdf2ps (Linux)
plot_smooth(m, rug=T, plot_all='LANGUAGE', shade=T, view='BACSPK', rm.ranef=T, ylab='Rating (z-transformed; higher = better)', xlab='BAC', col=c('darkgrey','black'))
dev.off()

# as linear effects and contrasts
summary(m <- bam(rating.response ~ BACSPK:LANGUAGE + LANGUAGE + s(IDSPK,bs='re') + s(IDSPK,LANGUAGE,bs='re'), dat=lls[lls$Include==1,])) # only 
summary(m <- bam(rating.response ~ BACSPK*LANGUAGE  + s(IDSPK,bs='re') + s(IDSPK,LANGUAGE,bs='re'), dat=lls[lls$Include==1,])) # only 

par(mfrow=c(1,2))
library(car)
qqp(resid(m))
plot(lls[lls$Include==1,]$rating.response,resid(m))

### EXPLORATORY ANALYSIS
lls = lls[,c("IDSPK","BACSPK","ResearcherSPK","GenderSPK","BirthYearSPK","ForeignLangCntSPK","SelfENSPK","EduSPK","LivedENCountrySPK","ENanxietySPK","ID","ForeignLangCnt","BirthYear","rating.response","rating.response.raw","LANGUAGE","Include")] # subset columns

lls$EduLevelSPK = 1 # PS
lls[lls$EduSPK == 'VMBO',]$EduLevelSPK = 2
lls[lls$EduSPK == 'VMBO',]$EduLevelSPK = 3
lls[lls$EduSPK == 'MBO',]$EduLevelSPK = 4
lls[lls$EduSPK == 'HAVO',]$EduLevelSPK = 5
lls[lls$EduSPK == 'VWO',]$EduLevelSPK = 6
lls[lls$EduSPK == 'HBO',]$EduLevelSPK = 7
lls[lls$EduSPK == 'WO',]$EduLevelSPK = 8
lls[lls$EduSPK == 'PHD',]$EduLevelSPK = 9
lls$EduSPK = NULL

### EXPLORATORY ANALYSIS: best model
summary(m <- gam(rating.response ~ BACSPK:LANGUAGE + LANGUAGE + SelfENSPK:LANGUAGE + ForeignLangCntSPK +ENanxietySPK:LANGUAGE + s(IDSPK,LANGUAGE,bs='re') + s(IDSPK,bs='re'), dat=lls[lls$Include==1,])) # only EN ratings from EN natives

#(Intercept)	-0.804	0.618	-1.3	0.194	
#L1 (Dutch) vs. L2 (English)	1.510	0.894	1.689	0.091	.
#Number of L2s spoken	0.145	0.045	3.21	0.001	**
#BAC (L2)	0.041	0.264	0.156	0.876	
#BAC (L1)	-0.881	0.293	-3.006	0.003	**
#Self-rated English proficiency (L2)	0.191	0.058	3.296	< 0.001	***
#Self-rated English proficiency (L1)	-0.006	0.066	-0.098	0.922	
#FLCAS (L2)	-0.329	0.115	-2.85	0.004	**
#FLCAS (L1)	-0.162	0.134	-1.204	0.229	

# results on the basis of all speakers, similar
summary(m <- gam(rating.response ~ BACSPK:LANGUAGE + LANGUAGE + s(IDSPK,LANGUAGE,bs='re') + s(IDSPK,bs='re'), dat=llsAll[llsAll$Include == 1,]))

# no effect of BAC on English confidence
tmp = unique(lls[,c("IDSPK","SelfENSPK","ENanxietySPK","BACSPK","GenderSPK")])
summary(m <- lm(ENanxietySPK ~ BACSPK,data=tmp)) 
